# Supplementary material for: DiseaseNet: a transfer learning approach to noncommunicable disease classification
Source: BMC Bioinformatics. 2024 Mar 11;25:107. doi: 10.1186/s12859-024-05734-5 (PMC10926612; doi:10.1186/s12859-024-05734-5)
Supplement: Supplementary file 1 — Additional file 1: Table 1 Count of samples by disease class (row) and sample source (column). Table 2 TCAV output for Arthritis. The rows are the sample tissue source and the columns give, in order, the TCAV score, the TCAV score of randomly chosen samples against those in the target tissue source, and the P-value of the TCAV score. A P-value of 0.005 or less was deemed statistically significant. Table 3 TCAV output for Asthma. The rows are the sample tissue source and the columns give, in order, the TCAV score, the TCAV score of randomly chosen samples against those in the target tissue source, and the P-value of the TCAV score. A P-value of 0.005 or less was deemed statistically significant. Table 4 TCAV output for Schizophrenia (SCZ). The rows are the sample tissue source and the columns give, in order, the TCAV score, the TCAV score of randomly chosen samples against those in the target tissue source, and the P-value of the TCAV score. A P-value of 0.005 or less was deemed statistically significant. Table 5 TCAV output for Normal (NORM). The rows are the sample tissue source and the columns give, in order, the TCAV score, the TCAV score of randomly chosen samples against those in the target tissue source, and the P-value of the TCAV score. A P-value of 0.005 or less was deemed statistically significant. [file 12859_2024_5734_MOESM1_ESM.zip › SUPPLEMENTARY TABLES/Supplemental Table 1.csv]

Supplemental Table 1. Count of samples by disease class (row) and sample source (column)
	CD4+	leukocyte	whole blood	PBMC	Monocyte
SCZ	0	0	659	0	0
Arthritis	168	0	0	25	10
Asthma	0	0	0	72	0
NORM	22	404	749	42	6
